# Supplementary material for: A conserved hymenopteran-specific family of cytochrome P450s protects bee pollinators from toxic nectar alkaloids
Source: Sci Adv. 2023 Apr 12;9(15):eadg0885. doi: 10.1126/sciadv.adg0885 (PMC10096648; doi:10.1126/sciadv.adg0885)
Supplement: Supplementary file 2 — Data S1 [file sciadv.adg0885_data_s1.zip]

Archive with 1 entries (1 files):
- adg0885_Data_S1.xlsx
