# Supplementary material for: A conserved hymenopteran-specific family of cytochrome P450s protects bee pollinators from toxic nectar alkaloids
Source: Sci Adv. 2023 Apr 12;9(15):eadg0885. doi: 10.1126/sciadv.adg0885 (PMC10096648; doi:10.1126/sciadv.adg0885)
Supplement: Supplementary file 2 — Data S1 [file sciadv.adg0885_data_s1.zip › adg0885_Data_S1.xlsx]

## Sheet: Flanking gene order 
Athalia rosae	Direction	Neodiprion lecontei	Direction	Venturia canescens	Direction	Cotesia glomerata	Direction	Nasonia vitripennis	Direction	Ceratosolen solmsi	Direction	Vespa crabro	Direction	Vespa mandarinia	Direction	Polistes dominula	Direction	Megachile rotundata	Direction	Apis mellifera	Direction	Atta cephalotes	Direction	Ooceraea biroi	Direction	Solenopsis invicta	Direction
Chromosome 5 NC_064030.1		Chromosome 6 NC_060265.1		Chromosome 1 NC_057421.1		Chromosome LG3 NC_058160.1		Chromosome 2 NC_045758.1		NW_011948432 (5.3Mbp)		Chromosome 25 NC_060979		NW_023395865.1 - 2.3Mbp		NW_015149047.1 (7.2Kbp)		NW_003797148.1		DH4 linkage group LG2 NC_037639.1		NW_012130096.1 - 3.7Mbp		Chromosome 9 NC_039514.1		Chromosome 3 NC_052666.1
						bicaudal D-related protein homolog	F
						coiled-coil domain containing protein 63-like	R															protein AF-10	F
				tudor domain-containing protein 3	R	coiled-coil domain containing protein 42-like	F															pancreas transcription factor 1 subunit alpha	R
				serine/threonine-protein kinase PLK4	R	jmjC domain containing histone demethylation protein 1	R	chromodomain-helicase DNA binding protein 7	F													splicing factor U2af 38 kDa subunit-like	F
				neuronal membrane glycoprotein M6-a	R	glutamic acid-rich protein-like	F	rab protein 14	F													transcriptional repressor protein YY1-like	R
				N-acetylglucosaminyl-phosphatidylinositol de-N-acetylase	F	nibrin-like	R	RNaseP protein p30	R													gamma secretase subunit pen-2	F
				25Mbp distance on same Chr		LIM/homeobox protein Lhx5	F	ubiquitin like conjugating enzyme ATG3	R													sugar phosphate exchanger 2	R			single-stranded DNA binding protein 3-like	F
						mitochondrial fission process protein 1	F	zinc finger protein 665	F													methylenetetrahydrofolate reductase	F			ubiquitin like-conjugating enzyme ATG10	R
				bicaudal D-related protein homolog	F			sperm-associated antigen 6-like	F	dyslexia associated protein KIAA0319	F			A disintegrin and metalloproteinase with thrombospondin motifs 18-like	R							probable citrate synthase 2 mitochondrial	F			excitatory amino acid transporter 1-like	R
				coiled-coil domain containing protein 42-like	F			zinc finger protein 37	R	protein turtle homolog A	R	A disintegrin and metalloproteinase with thrombospondin motifs 18-like	F	venom metalloproteinase3	R							ADP-ribosylation factor-like protein5B	R			galactosylgalactosylxylosylprotein 3-beta-glucuronosyltransferase P-like	F
				jmjC domain containing histone demethylation protein 1	R	serine/threonine-protein kinase PLK4	R	sulfotransferase1E1	R	exosome complex component RRP40	F	venom metalloproteinase3	F	ornithine decarboxylase 1-like	F						F	6-phosphogluconate dehydrogebnase decarboxylating	F			histone-arginine methyltransferase CARMER	R
				mitochondrial fission process protein 1	F	neuronal membrane glycoprotein M6-a	R	GTPase Era mitiochondrial	F	coenzyme Q-binding protein COQ10 homolog B mitochondrial	F	Homologous pairing protein 2 homolog	R	dipeptidase 1-like	R						F	period circadian protein-like	F	T-complex protein subunit epsilon	F	P protein	F
		ephrin type A receptor 4	F	LIM/homeobox protein Lhx5	F	N-acetylglucosaminyl-phosphatidylinositol de-N-acetylase	F	protein HID1	R	choline-phosphate cytidylytransferase A-like	F	dipeptidase 1-like	F	eukaryotic translation initiation factor 3 subunit 1	R					tyrosine phospahatase 99A	R	WASH complex subunit FAM21	R	unconventional myosin-Va	R	cytochrome c oxidaes assembly protein COX20 mitochondrial	F
		zinc finger protein 346	F	6.5Mbp distance on same Chr		17.5Mbp distance on same Chr		probable ATP-dependentRNA helicase DDX47	R	importin-5	F	ornithine decarboxylase 1-like	R	poly[ADP-ribose] polymerase-like	F					protamine like	R	RING 1 and YY1-binding protein	F	DC-STAMP domain-containing protein 2-like	F	putative mediator of RNA polymerase II transcription subunit 26	R
		UPF0415 C7orf25 homolog	R					CCR4-NOT transcription complex subunit 3	R	V-type proton ATPase catayltic subunit A	R	eukaryotic translation initiation factor 3 subunit 1	F	proton-coupled amino acid transporter-like protein pathetic	R			Scaffold ends <2Mbp distance		solute carrier family 35 member F2	F	periodic tryptophan protein 1 homolog	R	cysteine dioxygenase type 1	F	myosin-K heavy-chain-like	R
		tetratricopeptide repeat protein 12-like	F					cilia and flagella- associated protein 251-like	F	lysine--tRNA ligase	R	poly[ADP-ribose] polymerase-like	R	DNA-directed RNA polymerases I, II and III subunit RPABC5	F					RNA polymerase-associated protein CTR9 homolog	R	hydroxymethylglutaryl-CoA lyase mitochondrail	R	succinate dehydrogenase assembly factor 3 mitochondrial	F	ATP-dependent DNA helicase DDX11	R
		protein tramtrack	F			quinone oxidoreductase-like protein 2 homolog	R	thioredoxin reductase 1 mitochondrial	R	OTU domain-containing protein 6B	F	proton-coupled amino acid transporter-like protein pathetic	F	thymidylate synthase-like	R	proton-coupled amino acid transporter-like protein pathetic	R			GS homeobox 1	F	rapamycin-insensitive companion of mTOR	F	nucleoside diphosphate-linked moeity X motif 19	F	galactose mutarotase	F
		solute carrier family 28 member 3	R	multidrug resistance protein homolog 49	F	membrane-associated protein Hem-like	R	C-factor	F	UPF0586 protein C9orf41	R	DNA-directed RNA polymerases I, II and III subunit RPABC5	R	protein ILRUN-like	F	DNA-directed RNA polymerases I, II and III subunit RPABC5	F	glutamate receptor ionotropic, delta-2-like	R	probable phospholipid-transporting ATPase 1A	R	ER membrane protein complex subunit 4	F	calsyntenin 1	F	mitogen-activated protein kinase kinase kinase11-like	F
		ceramide-1 phosphate transfer protein	F	neprilysin-2-like	R	adenylate cyclase type 6-like	F	B cell CLL/lymphoma 7 protein family member A	R	protein KTl12 homolog	F	thymidylate synthase-like	F	probable serine/threonine-protein kinase clkA	R	uncharacterised protein C6orf106 homolog	F	sequestosome 1	F	CD151 antigen	R	WD repeat containing protein 59	F	dymeclin	R	alpha-ketoglutarate-dependent dioxygenase alkB homolog 7 mitochondrial	F
		C-mannoslytransferase dyp-19	F	tryptophan 2,3-dioxygenase	F	parathyroid hormone/parathyroid hormone-related peptide receptor-like	F	UPF0545 protein C22orf39 homolog	F	probable chitinase 2	R	protein ILRUN-like	R	serine/threonine-protein kinase PLK4	R	putative uncharcterised protein DDB_G0289263	R	28S ribosomal protein S29 mitochondrial	R	tudor domain-containing protein 3	R	adenosylhomocysteinase	R	mitochondrial 2-oxoglutarate/malate carrier protein	R	eukaryotic translation initiation factor 3 subunit J	F
protein kinase C and casein kinase substrate in neurons protein 1	R	putative sodium-coupled neutral amino acid transporter 11	R	cathepsin O-like	R	protein SCO1 homolog, mitochondrial	R	Y+L amino acid transporter 2	R	proteasome subunit beta type-4	R	GATA zunc finger domain-containing protein 14-like	F	neuronal membrane glycoprotein M6-a	R	serine/threonine-protein kinase PLK4	R	retinoblastoma binding protein 5 homolog	F	serine/threonine-protein kinase PLK4	F	leucine -rich repeat-containing protein 23-like	R	coiled-coil domain containing protein 173	R	microsherule protein 1	R
ring finger protein 121	F	uridine 5'-monophosphate synthase	R ~500kbp	Krueppel homolog 2	F	vacuolar protein-sorting-associated protein 36	F	DNA topoisomerase 1	F	methionine aminopeptidase 1D mitochondrial	F	serine/threonine-protein kinase PLK4	F	N-acetylglucosaminyl-phosphatidylinositol de-N-acetylase	F	neuronal membrane glycoprotein M6-a	R	seipin	F	neuronal membrane glycoprotein M6-a	R	protein big brother-like	F	tubulin polyglutamylase TTLL4	F	protein D7	R
phospholipid-transporting ATPase VD	R	neuronal membrane glycoprotein M6-a	R	dehydrogenase/reductase SDR family member on chromosome X	R	LMBR1 domain-containing protein 2 homolog	F	integral membrane protein 2C	R	60S ribosomal protein L34-like	R	neuronal membrane glycoprotein M6-a	F	mitochondrial fission process protein 1	R	N-acetylglucosaminyl-phosphatidylinositol de-N-acetylase	F	irregular chiasm C-roughest protein	F	N-acetylglucosaminyl-phosphatidylinositol de-N-acetylase	R	katanin p80 WD40 repeat-containing subunit B1	R	enhancer of split mbeta protein	F	proteasome subunit alpha type 4-like	R
rab GDP dissociation inhibitor alpha	F	probable phospholipid-transporting ATPase 1A	F	ras-related protein Rab-30-like	F	glycogen debranching enzyme	R	cytoplasmic protein NCK1	R	glutamic acid-rich protein-like	R	N-acetylglucosaminyl-phosphatidylinositol de-N-acetylase	R	glycine rich cell wall structural protein 1-like	R	mitochondrial fission process protein 1	R	GPI mannosyltransferase 1	R	mitochondrial fission process protein 1	F	UPF0598 protein CG30010	F	protein gooseberry-neuro	F	exocyst complex component 8	R
beta-alanine-activating enzyme	R	hyaluronidase B	R	sorting nexin-13 like	R	proteasome adapter and scaffold protein ECM29	F	arf-GAP domain and FG repeat containing protein 1	F	bone morphogenic protein receptor type 1B	R	mitochondrial fission process protein 1	F	LIM/homeobox protein Lhx5	R	LIM/homeobox protein Lhx5	R	cx9C motif-containing protein 4	R	LIM/homeobox protein Lhx5	R	angio-associated migratory cell protein	R	protein gooseberry-neuro	F	sperm-associated antigen 7 homolog	F
S-phase kinase-associated protein 1	R	polyamine-transporting ATPase 13A3	R	transcription cofactor vestigal-like protein 4	F	pumilio homolog 3	R	mitoguardin	R	nucleolar pre-ribosomal-associated protein-1	F	LIM/homeobox protein Lhx5	F	putative uncharacterised protein DDB_G0289963	F	histone-lysine N-methyltransferase H3 lysine-79 specific like	F	ER membrane protein complex subunit 6	F	trichoplein keratin filament-binding protein	F	thioredoxin-related transmembrane protein2 homolog	R	neuropeptide-like 1	R	eukaryotic peptide chain release factor GTP-binding subunit ERF3A	R
mitochondrial ornithine transporter 1	R	glycine-rich cell wall structural protein	R	ubiquitin-like modifier-activating enzyme ATG7	F	forkhead box protein D2-like	F	protein unzipped	F	macoilin-1	F	golgin subfamily A member 6-like protein 22	F	golgin subfamily A member 6-like protein 22	R	DNA ligase 1-like	R	excitatory amino acid transporter 2	R	DNA ligase 1-like	R	N(4)-(Beta-N-acetylglucosaminyl)-L-asparaginase-like	F	telomere-associated protein RIF1	R	acyl-CoA synthetase short-chain family member 3 mitochondrial	F
putative uncharacterised protein DDB	F	extensin	R	cyclin G-assocaited kinase	R	coatomer subunit beta'	R	electron transfer flavoprotein-ubiquitone oxidoreductase mitochondrial	F	eukaryotic translation initiation factor 4E binding protein 1	F	jmjC domain containing histone demethylation protein 1	R	jmjC domain containing histone demethylation protein 1	F	jmjC domain containing histone demethylation protein 1	F	periostin	F	jmjC domain containing histone demethylation protein 1	R	importin-13	F	alpha-ketoglutarate-dependent dioxygenase alkB homolog 7 mitochondrial	F	myosuppressin	R
RING-box protein 1A	F	lysophospholipid acyltransferase5	F	kelch-like ECH-assocaited protein 1B	R	probable enoyl-CoA hydratase, mitochondrial	R	putative ATP-dependent RNA helicase TDRD12	R	protein couch potato-like	F	protein sly 1 homolog	F	protein sly 1 homolog	R	protein sly 1 homolog	R	5'-nucleotidase domain containing protein 1	F	protein sly 1 homolog	F	5'-3' exoribonuclease 1	R	aldose 1-epimerase	F	C2 domain containing protein 5	F
proton channel OtopLc-like	R	CD151 antigen	F	translation initiation factor eIF-2B sununit gamma	R	protein DDI1 homolog 2	R	venom dipeptidyl peptidase 4	F	probable G-protein coupled receptor 83	F	coiled-coil domain containing protein 42-like	F	coiled-coil domain containing protein 42-like	R	coiled-coil domain containing protein 42-like	R	acetyl-CoA acetllytransferase cytosolic	R	coiled-coil domain containing protein 42-like	R	cholesterol desaturase daf-36-like	F	ATP-dependent DNA helicase DDX11	R	dnaJ homolog subfamily C member 11	R
proton channel OtopLc-like	F	tudor domain-containing protein 3	R	60S ribosomal protein L37	R	N-acetylglucosamine-1-phosphotransferase subunits alpha/beta	F	DNA-directed RNA polymerase I sububit RPA12	R	lachesin	R	coiled-coil domain containing protein 63-like	R	coiled-coil domain containing protein 63-like	F	coiled-coil domain containing protein 63-like	F	U7 snRNA-associated Sm-like protein LSm10	F	coiled-coil domain containing protein 63-like	F			serine/threonine protein kinase RIO3	F	40S ribosomal protein S7-like	R
delta-sarcoglycan	F	serine/threonine-protein kinase PLK4	R	mpv 17-like proetin 2	R	chromatin-remodeling complex ATPase chain Iswi	F	Sjoegren syndrome nuclear autoantigen 1 homolog	F	protein hu-li tai shao	R	bicaudal D-related protein homolog	F	bicaudal D-related protein homolog	R	bicaudal D-related protein homolog	R	MAP7 domain containing protein 1-like	F	bicaudal D-related protein homolog	R			FAS-associated factor 2	R	uncharacterised protein C1orf50 homolog	F
protein Fe65 homolog	R	protein Fe65 homolog	F	protein Fe65 homolog	F	protein Fe65 homolog	R	protein Fe65 homolog	R	protein Fe65 homolog (annotated as amyloid beta A4 precursor)	F	protein Fe65 homolog	R	protein Fe65 homolog	F	protein Fe65 homolog	F	protein Fe65 homolog (annotated as amyloid beta A4 precursor)	F	protein Fe65 homolog	F	CYP336A1	R	CYP336A1	R	CYP336A1	F
												CYP336A1	F	CYP336A1	R	UV excision repair protein RAD23 homolog B-like	F	CYP336A1	R			CYP336A1	R	CYP336A1	F	CYP336A1	R
CYP336A-like	R	CYP336A-like	F	CYP336A-like	R	CYP336A-like	F	CYP336B1	F	CYP336B1	R	CYP336A1	F	CYP336A1	R	CYP336A1	R	CYP336A1	R	CYP336A1	R	CYP336A1	R	CYP336A1	R	CYP336A1	R
CYP336A-like	F	CYP336A-like	F	CYP336A-like	R	CYP336A-like	F					CYP336A1	F	CYP336A1	R	CYP336A1	R	CYP336A1	R			CYP336A1	R	CYP336A1	F	CYP336A1	R
														CYP336A1	R							probable tubulin polyglutamylase TTLL1	R	CYP336A1	F	CYP336A1	R
																						CYP336A1	F	CYP336A1	F	CYP336A1	R
																								cholesterol 7-desaturase	R	cholesterol 7-desaturase	F
OTU domain-containing protein 7B-like	R	OTU domain-containing protein 7B-like	F ~68,000bp	OTU domain-containing protein 7B-like	F	OTU domain-containing protein 7B-like	R	OTU domain-containing protein 7B-like	R	OTU domain-containing protein 7B-like	F	OTU domain-containing protein 7B-like	R	OTU domain-containing protein 7B-like	F	OTU domain-containing protein 7B-like	F	bicaudal D-related protein homolog	R	inner centromere protein	F	40S ribosomal protein S7-like	R	5'-3' exoribonuclease 1	F	5'-3' exoribonuclease 1	R
glycylpeptide N-tetradecanoyltransferase 2	R	glycylpeptide N-tetradecanoyltransferase 1	F	putative protein DDB_G0271606	R	DNA-directed RNA polymerase III subunit RPC3	F	trafficking protein particle complex subunit 11-like	F	P450 4C1	F	glucosidase 2 subunit beta-like	F	glucosidase 2 subunit beta-like	R	glucosidase 2 subunit beta-like	R	coiled-coil domain containing protein 63-like	F	acetyl-CoA acetllytransferase cytosolic	R	uncharacterised protein C1orf50 homolog	F	importin 13	R	importin 13	F
lys6/PLAUR domain-containing protein 6B-like	R	lys6/PLAUR domain-containing protein 6B-like	F	protein FAM185A-like	R	protein shuttle craft	F	P450 4BW5	R	P450 4C1	F	Heat shock protein DDB_G0288861-like	R	myb-like protein P	F	TNF receptor associated factor family protein DDB_G0272098-like	F	coiled-coil domain containing protein 42-like	R	5'-nucleotidase domain containing protein 1	F	dnaJ homolog subfamily C member 11	R	condensin complex subunit 2	R	N(4)-(Beta-N-acetylglucosaminyl)-L-asparaginase-like	F
aminomethyltransferase, mitochondrial	R	aminomethyltransferase, mitochondrial	F	mitochondrial tRNA-specific 2-thiouridylase 1	F	transmembrane 203	R	P450 4C1	R	P450 4C1	F	GRB2-associated-binding protein 2-like	R	GRB2-associated-binding protein 2-like	F	GRB2-associated-binding protein 2-like	F	protein sly 1 homolog	R	transforming growth factor beta induced protein ig-h3	F	C2 domain-containing protein 5	F	uncharacterised protein C1orf50 homolog	F	thioredoxin-related transmembrane protein2 homolog	R
zinc finger protein 853-like	R	zinc finger protein 853-like	F	heat shock protein 70KDa protein 14-like	R	ribonuclease P protein subunit p20	R	P450 4C1	R	aldose reductase-like	F	histone lysine acetyltransferase CREBBP-like	R	histone lysine acetyltransferase CREBBP-like	F	CREB-binding protein	F	jmjC domain containing histone demethylation protein 1	F	excitatory amino acid transporter 2	R	myosuppressin	R	dnaJ homolog subfamily C member 11	R	angio-associated migratory cell protein	R
alkaline phosphatase-like	F	alkaline phosphatase-like	R	TAR DNA-binding proetin 43	R	cleavage stimulation factor subunit 1	F	aldo-keto reductase-like	R	aldose reductase-like	F	membrane associated progesterone receptor component 1-like	R	membrane associated progesterone receptor component 1-like	F	membrane associated progesterone receptor component 1-like	R	trichohyalin-like	R	ER membrane protein complex subunit 6	F	acyl-CoA synthetase short-chain family member 3 mitochondrial	F	forkhead box protein 12	F	UPF0598 protein CG30010	F
mitotic spindle assembly checkpoint protein MAD2B	R	mitotic spindle assembly checkpoint protein MAD2B	F	GPI transamidase component PIG-T	R	uncharacterized protein DDB_G0286299	F	aldo-keto reductase AKR 2E4	R	1,5-anhydro-D-fructose reductase	F	WD repeat-containing protein 19-like	R	WD repeat-containing protein 19-like	F	WD repeat-containing protein 19-like	F	LIM/homeobox protein Lhx5	R	cx9C motif-containing protein 4	R	eukaryotic peptide chain release factor GTP-binding subunit ERF3A	R	coatomer subunit beta'	R	katanin p80 WD40 repeat-containing subunit B1	R
ubiquitin carboxyl-terminal hydrolase 48-like	F	ubiquitin carboxyl-terminal hydrolase 48-like	R	protein seele	F	DNA-directed RNA polymerase II subunit RPB9	R	1,5-anhydro-D-fructose reductase	R	TPPP family protein CG45057	R	SH3 and multiple ankyrin repeat domains protein 2-like	F	SH3 and multiple ankyrin repeat domains protein 2-like	R	SH3 and multiple ankyrin repeat domains protein 2-like	R	mitochondrial fission process protein 1	R	GPI mannosyltransferase 1	R	sperm-associated antigen 7 homolog	F	ionotropic receptor 25a	F	protein big brother-like	F
zinc finger rotund	F	zinc finger rotund	R	cell division cycle 7-related kinase-like	R	ankyrin-3-like	F	tubulin polymerization-promoting protein homolog	F	protein TANC2	F	zinc finger protein jing homolog	R	zinc finger protein jing homolog	F	zinc finger protein jing homolog	F	N-acetylglucosaminyl-phosphatidylinositol de-N-acetylase	F	irregular chiasm C-roughest protein	F	exocyst complex component 8	R	heparan-alpha-glucosaminide N-acetyltransferase	R	leucine -rich repeat-containing protein 23-like	R
serine/threonine-protein kinase PLK4	R	AF4/FMR2 family member lilli	F	protein unc-45 homolog B	F	prion-like-(Q/N-rich) domain-bearing protein 25	R	protein TANC2	R	DDRGK domain containing protein 1	F	nucleolin-like	R	bestrophin-4-like	F	bestrophin-4-like	F	neuronal membrane glycoprotein M6-a	R	retinoblastoma binding protein 5 homolog	F	microsherule protein 1	R	protein transport protein Sec24C	R	adenosylhomocysteinase	R
tudor domain-containing protein 3	R	leucine-rich repeat and immunoglobulin-like domain-containing nogo receptor-interacting protein 3	R	serine/threonine-protein kinase alpha 2	R	ankyrin repeat domain-containing protein 50-like	F	nucleoporin GLE1	F	transmembrane emp24 domain containing protein eca	R	bestrophin-4-like	R	probable phospholipid-transporting ATPase VD	F	probable phospholipid-transporting ATPase VD	F	serine/threonine-protein kinase PLK4	R	28S ribosomal protein S29 mitochondrial	R	eukaryotic translation initiation factor 3 subunit J	F	diuretic hormone receptor	F	GATOR complex protein WDR 59	F
CD151 antigen	F	putative oxidoreductase GLYR1 homolog	F	solute carrier family 2, facilitated glucose transporter member 1-like	R	paired amphipathic helix protein Sin3a-like	F	DDRGK domain containing protein 1	R	rhythmically expressed gene 5 protein	R	probable phospholipid-transporting ATPase VD	R	rab GDP dissociation inhibitor beta-like	R	rab GDP dissociation inhibitor beta-like	R	tudor domain-containing protein 3	R	protein lethal(2)essential for life	F	alpha-ketoglutarate-dependent dioxygenase alkB homolog 7 mitochodrial	F	protein RER1	R	Repressor of RNA polymerase III transcription MAF1 homolog	R
vacuolar ATPase assembly integral membrane protein VMA21 homolog	F	NEDD4 family-interacting protein 1	R	male-specific lethal 1 homoloh	R	dnaJ homolog subfamily C member 7	F	transmembrane emp24 domain containing protein eca	F	muscle M-line assembly protein unc-89	R	rab GDP dissociation inhibitor beta-like	F	beta-alanine-activating enzyme	F	acyl-CoA synthetase family member 4	F	tetraspanin-18	F	sequestosome 1	F	mitogen-activated protein kinase kinase kinase11-like	F	soluble guanylate cyclase 88E	R	ER membrane protein complex subunit 4	F
heat shock 70 kDa protein 4	R	pelle-like serine/threonine-protein kinase pik-1	F	actin clone 403-like	F	rho GTPase-activating protein 17	R	eukaryotic translation initiation factor 4E type 3	F	signal recognition particle 9 kDa protein	R	beta-alanine-activating enzyme	R	S-phase kinase-associated protein 1	F	S-phase kinase-associated protein 1	F	biofilm and cell wall regulator 1	F	glutamate receptor 1	R	aldose 1-epimerase-like	F	integrin alpha-PS1	F	rapamycin-insensitive companion of mTOR	F
caseinolytic peptidase B protein homolog	F	ATP-binding cassette sub-family B member 6	F	histone acetyltransferase KAT2A	F	citron Rho-interacting kinase-like	F	rhythmically expressed gene 5 protein	F	band 4.1-like protein 4	F	S-phase kinase-associated protein 1	R			alpha-tubulin N-acetyltransferase-like	R	probable phospholipid-transporting ATPase 1A	R			probable ATP-dependent RNA helicase DDX11	R	post-GPI attachment to proteins factor 3	R	sodium-independent sulfate anion transporter	F
synaptotagmin-5	R	testis-expressed protein 10 homolog	R	vitellogenin receptor-like	R	fatty acid synthase	F	hemicentin 2	F	thyroid receptor-interacting protein 11	R	alpha-tubulin N-acetyltransferase-like	F					protein TIPF1	F			TAF6-like RNA polymerase II p300/CBP-assocaited factor 65 kDa subunit 6L	F	P450 6A1-like	F	trissin receptor	R
teneurin-m	R	polyamine-transporting ATPase 13A3	F	myelin regulatory factor-like protein	F	fatty acid synthase-like	F	signal recognition particle 9 kDa protein	F	protein lethal(2)essential for life	F	phospholipid phosphatase 6	R					homeodomain-interacting protein kinase 2	R	2Mbp distance on same Chr		myosin IB heavy-chain-like	R	DNA repair protein RAD51 homolg 4	R	hydropyruvate reductase	R
protein app1-like	R			tyrosine-protein phosphatase non-receptor type 5-like	F	putative uncharacterized protein DDB_G0291608	R	band 4.1-like protein 4	R	lachesin	R	B-cell CLL/lymphoma 6 member B protein-like	F							OTU domain-containing protein 7B-like		P protein	F	P450 6B7-like	F	cation-dependent mannose-6-phosphate receptor	F
UDP-glycosyltransferase UGT5-like	F			lachesin	F	ragulator complex protein LAMTOR1	R	thyroid receptor-interacting protein 11	F	UPF0364 protein C6orf211 homolog	R	pyrimidoiazepinensynthase-like	F							glucosidase 2 subunit beta-like		histone-arginine methyltransferase CARMER	R	helicase domino	F	ubiquitin carboxyl-terminal hydrolase Usp2	R
				D-arabinitol dehydrogenase1	R	phosphatidylinositol transfer protein	F	protein lethal(2)essential for life	R	Golgi phosphoprotein 3 homolog	F	mediator of RNA polymerase II transcription subunit 23	R							GRB2-associated-binding protein 2-like		galactosylgalactosylxylosylprotein 3-beta-glucuronosyltransferase P-like	F	DNA topoisomerase 2-binding protein 1A	R	DNA-binding protein Ets97D	F
		2.5Mbp distance on same Chr		anoctamin-4	R	short-chain specific acyl-CoA dehydrogenase, mitochondrial	R	probable salivary secreted peptide	R			tectonin beta-propeller repeat-containing protein	F							membrane associated progesterone receptor component 1-like		putative Dol-P-Glc:Glc(2)Man(9)GlcNAc(2)-PP-Dol alpha- 1,2-glucosyltransferase	R	protein sidekick	F	polyadenylate-binding protein-interacting protein 1	R
		phospholipid-transporting ATPase VD		protein son of sevenless	F	protein unc-45 homolog B	F	lachesin	F											WD repeat-containing protein 19-like		excitatory amino acid transporter 1-like	R	probable aminoacyl tRNA synthase complex-interacting multifunctional protein 2	R	neurogenic locus notch homolog protein 1	R
		rab GDP dissociation inhibitor alpha		flocculation protein FLO11-like	F			damage control phosphate ARMT1	F											bestrophin-4-like		ubiquitin like-conjugating enzyme ATG10	R	nuccleosome-remodeling factor subunit NURF301	F	D-glucuronyl C5-epimerase B	F
		beta-alanine-activating enzyme		venom allergen 5.02-like	R			Golgi phosphoprotein 3 homolog	R											probable phospholipid-transporting ATPase VD		single-stranded DNA binding protein 3-like	F	4-hydroxyphenylpyruvate dioxygenase	F	WD repeat containing protewin 74	R
		S-phase kinase-associated protein 1				3Mbp distance on same Chr														rab GDP dissociation inhibitor beta-like		putative odorant receptor 85d	F	probable nuclear transport factor 2	R	dentin sialophosphoprotein	F
						CD151 antigen	R													beta-alanine-activating enzyme		putative odorant receptor 19b	F	inositol-triphosphate 3-kinase homolog	F	asparagine synthetase [glutamine-hydrolyzing]	R
						tudor domain-containing protein 3	F													S-phase kinase-associated protein 1		odorant receptor 4-like	F	cerebellar degeneration-realtedprotein2	F
																						odorant receptor 9a-like	F	polymerase delta-interacting protein 3	R
		8_16																						39S ribosomal protein L43 mitochondrial	F
		0.5														14/34		24/34		25/35				protein lap4	F
																0.58		0.71		0.71				axonemal dynein light intermediate polypeptide 1	R
																								probable tubulin polyglutamylase TTLL9	F
																								CDGSH-iron-sulfur domain containing protein 2	F
																								STAM-binding protein-like A	R
																								histone-lysine N-methyltransferase 2C	R
																								vacuolar protein sorting-associated protein 51 homolog	R
																								charged multivesicular body protein 3	R
Chromosome 2	~Position	Chromosome 1	~Position					Chromosome 1	~Position	NW_011948412.1	~Position									LG8	~Position	NW_012130065.1	~Position	Chromosome 12 NC_039517.1	~Position	Chromosome 5 NC_052668.1	~Position
		serine/threonine protein kinase RIO3	29796275					CD151 antigen	5986431											probable tubulin polyglutamylase TTLL1	6225905
		FAS-associated factor 2	29796275					tudor domain-containing protein 3	5986431	CD151 antigen	24975027											OTU domain-containing protein 7B-like	536723	OTU domain-containing protein 7B-like	3976857	OTU domain-containing protein 7B-like	20809805
								serine/threonine-protein kinase PLK4	7563770	tudor domain-containing protein 3	24975027									alpha-ketoglutarate-dependent dioxygenase alkB homolog 7 mitochondrial	6470664
		Chromosome 3	~Position					neuronal membrane glycoprotein M6-a	2193044													NW_012130069.1		serine/threonine-protein kinase PLK4	8188094	serine/threonine-protein kinase PLK4	21743692
N-acetylglucosaminyl-phosphatidylinositol de-N-acetylase	4771903	N-acetylglucosaminyl-phosphatidylinositol de-N-acetylase	34849037					N-acetylglucosaminyl-phosphatidylinositol de-N-acetylase	2193044													CD151 antigen	1573764	neuronal membrane glycoprotein M6-a	8213642	neuronal membrane glycoprotein M6-a	21743692
mitochondrial fission process protein 1	4771903	mitochondrial fission process protein 1	34851987																	uncharacterised protein C1orf50 homolog	6967788	tudor domain-containing protein 3	1573764	N-acetylglucosaminyl-phosphatidylinositol de-N-acetylase	8213642	N-acetylglucosaminyl-phosphatidylinositol de-N-acetylase	21743692
LIM/homeobox protein Lhx5	4771903	LIM/homeobox protein Lhx5	34855676					Chromosome 3		NW_011948454.1										importin 13	6967788			mitochondrial fission process protein 1	8213642	mitochondrial fission process protein 1	21764294
		jmjC domain containing histone demethylation protein 1	34927322					mitochondrial fission process protein 1	10639517											5'-3' exoribonuclease 1	6971030	protein Fe65 homolog	1890679	LIM/homeobox protein Lhx5	8213642	LIM/homeobox protein Lhx5	21764294
jmjC domain containing histone demethylation protein 1	4779163	coiled-coil domain containing protein 42-like	34947175					LIM/homeobox protein Lhx5	10639517	LIM/homeobox protein Lhx5	632033									dnaJ homolog subfamily C member 11	6939762	bicaudal D-related protein homolog	1890679	DNA ligase 1-like	8348834
coiled-coil domain containing protein 42-like	4779163	coiled-coil domain containing protein 63-like	34947175																			coiled-coil domain containing protein 63-like	1890679	jmjC domain containing histone demethylation protein 1	8348834	jmjC domain containing histone demethylation protein 1	21786993
coiled-coil domain containing protein 63-like	4844533	bicaudal D-related protein homolog	34947175					Chromosome 5		NW_011948421.1										coatomer subunit beta'	6939762	coiled-coil domain containing protein 42-like	1890679
bicaudal D-related protein homolog	4844533							jmjC domain containing histone demethylation protein 1	6814991	bicaudal D-related protein homolog	458611									LG11		protein sly 1 homolog	1890679			CD151 antigen	23383268
		Chromosome 4	~Position					coiled-coil domain containing protein 42-like	6814991	coiled-coil domain containing protein 63-like	458611									ATP-dependent DNA helicase DDX11	10539841			protein Fe65 homolog	9179878	tudor domain-containing protein 3	23383268
		5'-3' exoribonuclease 1	41812443					coiled-coil domain containing protein 63-like	6814991	coiled-coil domain containing protein 42-like	458611									aldose 1-epimerase	10539841	jmjC domain containing histone demethylation protein 1	3646927	bicaudal D-related protein homolog	9179878	probable phospholipid-transporting ATPase 1A	23391570
		importin 13	41812443					bicaudal D-related protein homolog	68939673	glycine-rich cell wall structural protein	518517									mitogen-activated protein kinase kinase kinase11-like	10539841			coiled-coil domain containing protein 63-like	9179878
										jmjC domain containing histone demethylation protein 1	518517											LIM/homeobox protein Lhx5	3646927	coiled-coil domain containing protein 42-like	9179878
		Chromosome 5	~Position																	FAS-associated factor 2	13614980	mitochondrial fission process protein 1	3646927	protein sly 1 homolog	9179878
		alpha-ketoglutarate-dependent dioxygenase alkB homolog 7 mitochondrial	23593941																	serine/threonine protein kinase RIO3	13614980	N-acetylglucosaminyl-phosphatidylinositol de-N-acetylase	3646927			protein Fe65 homolog	23529006
																										bicaudal D-related protein homolog	23529006
																				LG14		serine/threonine-protein kinase PLK4	3698889	probable phospholipid-transporting ATPase 1A		coiled-coil domain containing protein 63-like	23529006
																				tubulin polyglutamylase TTLL4				CD151 antigen	9396296	coiled-coil domain containing protein 42-like	23529006
																								tudor domain-containing protein 3	9430894	protein sly 1 homolog	23529006
																									9430894
